# Supplementary material for: Molecular characterization and comparative genomic analysis of Acinetobacter baumannii isolated from the community and the hospital: an epidemiological study in Segamat, Malaysia
Source: Microb Genom. 2023 Apr 5;9(4):mgen000977. doi: 10.1099/mgen.0.000977 (PMC10210948; doi:10.1099/mgen.0.000977)
Supplement: Supplementary material 2 [file mgen-9-977-s002.xlsx]

## Sheet: Supplementary Title page
Supplementary_S2
Molecular characterization and comparative genomic analysis of Acinetobacter baumannii isolated from the community and the hospital: an epidemiological study in Segamat, Malaysia
Nazmul Hasan Muzahid1*, Md Hamed Hussain1, Marie Andrea Laetitia Huët 1, Jacky Dwiyanto1, Tin Tin Su2, Daniel Reidpath2, Faizah Mustapha3, Qasim Ayub1,4,5, Hock Siew Tan1,5 and Sadequr Rahman1,5*
1School of Science, Monash University Malaysia, 47500, Bandar Sunway, Selangor Darul Ehsan, Malaysia
2South East Asia Community Observatory (SEACO) and Global Public Health, Jeffrey Cheah School of Medicine and Health Sciences, Monash University Malaysia, Bandar Sunway, 47500, Subang Jaya, Selangor, Malaysia
3Department of Pathology, Hospital Segamat, Jalan Genuang, Bandar Putra, 85000, Segamat, Johor, Malaysia
4Monash University Malaysia Genomics Facility, 47500, Bandar Sunway, Selangor Darul Ehsan, Malaysia
5Tropical Medicine and Biology Multidisciplinary Platform, Monash University Malaysia, Bandar Sunway, 47500, Subang Jaya, Selangor, Malaysia.
Corresponding author
Nazmul Hasan Muzahid; nazmul.muzahid@monash.edu
Sadequr Rahman; sadequr.rahman@monash.edu
Genomic features: General features of 27 A. baumannii whole genome sequenced isolates
MGEs: Mobile Genetic Elements (Selected transposons and insertion sequences that carry antibiotic resistance genes)
Acinetobacter baumannii Genomes from NCBI: Details of 191 Acinetobacter baumannii genomes from Asian countries

## Sheet: Genomic features
		General features of 27 A. baumannii whole genome sequenced isolates
Feature	C-15	C-28	C-39	C-55	C-59	C-61	C-64	C-65	C-72	C-95	C-98	C-102	H-6657	H-6668	H-7940	H-10112	H-10156	H-10858	H-10299	H-11553	H-11699	H-52446	H-79532	H-80330	H-80359	H-80361	H-80400
Parameters
No of Reads	2818760	1645936	1451382	261634	2691482	2092522	312582	402284	651940	535928	1278042	1510806	1782006	1475002	2126332	1009334	3551634	2050642	1236782	1178048	1292968	2379470	2200738	2252512	2166270	3383680	2528314
Contigs	348	387	410	294	256	323	237	436	88	287	309	228	270	239	202	366	145	121	184	360	534	136	143	226	126	196	222
N50	37348	26930	22604	29658	39352	30764	39119	14081	131585	29595	24836	42932	35411	37496	42862	30769	60691	66300	50426	27357	16313	55840	64929	38132	73792	42812	38139
L50	30	43	55	40	31	40	34	77	9	39	51	24	34	30	27	34	20	20	23	44	74	21	18	32	15	30	30
Genome
Total length (bp)	3795437	3888517	3774622	3685147	3790789	3898035	3824252	3725132	3867899	4005852	3739151	3690166	3899245	3849703	3846680	3911276	3867280	3875975	3735203	3812011	3809037	3845661	3914034	3838604	3896108	3866365	3842731
GC Content (%)	39.09	39.2	39.12	39.25	39.05	39.09	39.09	39.13	38.87	39	39.18	39.08	39.03	38.96	39.09	39.04	39.01	38.97	39.03	39.09	39.29	39	38.92	39.11	39.01	39.11	39.1
Genetic Elements
CDS	3578	3849	3669	3485	3598	3848	3666	3533	3597	3779	3451	3617	3651	3692	3578	3788	3593	3611	3503	3677	3695	3581	3631	3567	3709	3599	3570
Gene	3686	3939	3748	3597	3720	3926	3780	3643	3713	3887	3569	3692	3765	3774	3691	3872	3708	3723	3580	3747	3780	3687	3740	3672	3794	3711	3682
tRNA	63	64	64	63	65	63	63	65	63	62	61	63	63	63	65	64	65	65	63	61	62	63	63	63	66	66	65
ncRNAs		4	4			4		4			4	4		4		4			4	4	4				4
tmRNA	1	1	1	1	1	1	1	1	1	1	1	1	1	1	1	1	1	1	1	1	1	1	1	1	1	1	1
rRNA	7	13	9	12	14	8	7	8	15	6	9	6	12	12	9	10	13	9	10	5	9	6	7	6	5	10	9
ANI %	97.31	97.01	97.17	97.44	97.3	97.17	97.41	97.33	97.2	97.21	97.39	97.02	99.88	97.15	99.91	99.91	99.92	99.93	97.34	97.16	99.92	99.91	97.3	99.92	99.86	99.83	99.92
MLST (Oxford)	2230	1463	485	503	2236	2232	1912	1930	128	2234	231	2235	684	2237	208	684	208	208	2238	447	208	208	2241	208	547	547	208

## Sheet: MGEs
		Mobile Genetic Elements (MGEs) in community and hospital A. baumannii strains
SL	Isolate	Gene name	Phenotype	Position in Contig	MGE	Family	Framily/Type	Group	Position in Contig	Strand	Alignment coverage	Sequence identity
1	C-15	bla-OXA51	Beta-lactam resistance	6403-7227	Tn6080		Unit Transposon		5198-7234	reverse	63.28%; 2037/3216	0.9867
					ISOur1	IS6	Insertion sequence		9321-10140	reverse	100%; 820/820	0.9878
					IS17	IS5	Insertion sequence	IS903	1-1028	forward	98.85%; 1028/1040	0.9835
2	C-28	bla-OXA120	Beta-lactam resistance	8209-9033	Tn6080		Unit Transpososn		7005-9040	reverse	63.31%; 2036 / 3216	0.9887
					IS17	IS5	Insertion sequence	IS903		Reverse
					ISAba13	IS5	Insertion sequence	IS903		Reverse
					ISAba13	IS5	Insertion sequence	IS903		Reverse
					IS1008	IS6	Insertion sequence			Reverse
					IS1006	IS6	Insertion sequence			forward
					ISAba45	IS3	Insertion sequence	IS150		Reverse
					ISAba31	IS5	Insertion sequence	IS427		forward
3	C-39	bla-OXA120	Beta-lactam resistance	16757-17581	Tn6080		Unit Transpososn		16750-18785	forward	63.31%; 2036 / 3216	0.9887
					ISAba34	IS3	Insertion sequence	IS51		forward
					ISAba34	IS3	Insertion sequence	IS51		Reverse
					IS1008	IS6	Insertion sequence			Reverse
					IS17/ISAba35	IS5	Insertion sequence	IS903		forward
4	C-55	bla-OXA441	Beta-lactam resistance	6489-7313	Tn6080		Unit Transpososn		5284-7320	reverse	63.28%; 2037/3216	0.9804
					ISAba34	IS3	Insertion sequence	IS51	126-1434	forward	99.85%, 1309/1309	0.9229
					IS17	IS5	Insertion sequence	IS903	9091-10129	forward	99.9%; 1039/1040	0.9962
					cn_10092_IS17	IS5	Composite transposon	IS903	37-10129	forward	0.999	0.9962
					ISOur1	IS6	Insertion sequence	IS1009	210-1029	forward	100%; 820/820	0.9939
5	C-59	bla-OXA441	Beta-lactam resistance	1210-2034	Tn6081		Unit Transpososn		1203-3239	reverse	63.28%; 2037/3216	0.9804
					IS17	IS5	Insertion sequence	IS903	3623-4661	reverse	99.9%; 1039/1040	0.9548
					IS108	IS8	Insertion sequence		202-1021	forward	100%; 820/820	0.9927
					IS1006	IS6	Insertion sequence		1-819	forward	100%; 819/819	0.9963
6	C-61	bla-OXA120	Beta-lactam resistance	8194-9018	Tn6080		Unit Transpososn		6990-9025	reverse	63.31%; 2036 / 3216	0.9887
					IS17	IS5	Insertion sequence	IS903		Reverse
					IS17	IS5	Composite transposon	IS903		Reverse
					IS17	IS5	Composite transposon	IS903		forward
					ISAba14	IS3	Insertion sequence	IS150		Reverse
7	C-64	bla-OXA441	Beta-lactam resistance	6488-7312	Tn6081		Unit Transpososn		5283-7319	reverse	63.31%; 2036 / 3216	0.9804
					IS17	IS5	Insertion sequence	IS903	5053-6091	reverse	99.9%; 1039/1040	0.9962
					cn_9915_IS17	IS5	Composite transposon	IS903	5052-14967	reverse	0.999	0.9962
					IS1006	IS6	Insertion sequence		3030-3848	forward	100%; 819/819	0.9963
					IS1008	IS6	Insertion sequence		6296-7115	reverse	100%; 820/820	0.9927
8	C-65	blaADC-25	Beta-lactam resistance	2554572-2555723	ISAba13		IS5/Insertion sequence		216394-217432	forward	100%; 1039 / 1039	0.9962
					ISAba13	IS5	Insertion sequence	IS903
					ISAba26	IS256	Insertion sequence
					ISAba34	IS3	Insertion sequence	IS51
					ISAba31	IS5	Insertion sequence	IS427
					IS17	IS5	Insertion sequence	IS903
					ISAba13	IS5	Insertion sequence	IS903
					IS1006	IS6	Insertion sequence
					ISOur1	IS6	Insertion sequence
					ISAba31	IS5	Insertion sequence	IS427
9	C-72	bla-OXA98	Beta-lactam resistance	106531-107355	Tn6080		Unit Transpososn		106524-108561	forward	63.25%, 2038/3216	0.9843
					ISAba14	IS3	Insertion sequence	IS150	1-1282	forward	100%; 1282/1282	0.9524
10	C-95	bla-OXA412	Beta-lactam resistance	16756-17580	Tn6080		Unit Transpososn		16749-18785	forward	63.28%; 2037/3216	0.9843
					ISAba13	IS5	Insertion sequence	IS903	5056-6094	reverse	100%; 1039/1039	1
					cn_4784_ISAba13	IS5	Composite transposon	IS903	5055-9839	reverse	100	1oo%
					IS17	IS5	Insertion sequence	IS903	1-1039	reverse	99.9%; 1039/1040	0.9538
11	C-98	bla-OXA69	Beta-lactam resistance	3154-3978	Tn6080		Unit Transpososn		3147-5185	forward	63.22%; 2039 / 3216	0.9858
12	C-102	bla-OXA120	Beta-lactam resistance	8371-9195	Tn6080		Unit Transpososn		7167-9202	reverse	63.31%; 2036 / 3216	0.9858
					ISAba13	IS5	Insertion sequence	IS903		forward
					ISOur1	IS6	Insertion sequence			Reverse
					ISAba45	IS3	Insertion sequence	IS150		Reverse
					IS17	IS5	Insertion sequence	IS903		Reverse
					ISAba31	IS5	Insertion sequence	IS427		forward
13	H-6657	blaOXA66	Beta-lactam resistance	145-969	Tn6080		Unit Transpososn		138-2173	forward	63.31%; 2036 / 3216	0.9995
		blaOXA23	Beta-lactam resistance	162-983	Tn2007		Composite transposon		138-1634	forward	60.56%; 1497 / 2472	0.9987
		aph(3'')-Ib	Aminoglycoside resistance	50901-51704	ISVsa3		IS91/Insertion sequence		53625-54601	reverse	100%; 977 / 977	1
		aph(6)-Id	Aminoglycoside resistance	51704-52540	ISVsa3		IS91/Insertion sequence		53625-54601	forward	100%; 977 / 977	1
		tet(B)	Tetracycline resistance	55913-57112	ISVsa3		IS91/Insertion sequence		53625-54601	forward	100%; 977 / 977	1
		armA	Aminoglycoside resistance	5321-6094	ISAba24		IS66/ Insertion sequence		11411-13831	forward	100%; 2421 / 2421	1
		mph(E)	Macrolide resistance	10808-9924	ISAba24		IS66/ Insertion sequence		11411-13831	forward	100%; 2421 / 2421	1
		msrE	Macrolide, Lincosamide and Streptogamin resistance	8393-9868	ISAba24		IS66/ Insertion sequence		11411-13831	forward	100%; 2421 / 2421	1
					ISAba10	IS5	Insertion sequence	IS903	10837-11859	reverse	100%; 1023/1023	0.999
					ISAba26	IS256	Insertion sequence		1-1318	reverse	100%; 1318/1318	0.9962
14	H-6668	bla-OXA120	Beta-lactama resistance	8266-9090	Tn6080		Unit Transpososn		7062-9097	reverse	63.31%; 2036 / 3216	0.9858
					ISAba13	IS5	Insertion sequence	IS903		forward
					IS17	IS5	Insertion sequence	IS903		Reverse
					IS1006	IS6	Insertion sequence			forward
					ISAba13	IS5	Insertion sequence	IS903		Reverse
					IS1008	IS6	Insertion sequence			forward
					ISAba45	IS3	Insertion sequence	IS150		Reverse
					ISAba31	IS5	Insertion sequence	IS427		forward
15	H-7940	blaOXA66	Beta-lactam resistance	6385-7209	Tn6080		Unit Transpososn		5181-7216	reverse	63.31%; 2036 / 3216	0.9995
		blaOXA23	Beta-lactam resistance	162-983	Tn2007		Composite transposon		138-1634	forward	60.56%; 1497 / 2472	0.9987
		aph(3'')-Ib	Aminoglycoside resistance	7815-8617	ISVsa3		IS91/Insertion sequence		4918-5894	reverse	100%; 977 / 977	1
		aph(6)-Id	Aminoglycoside resistance	6979-7815	ISVsa3		IS91/Insertion sequence		4918-5894	forward	100%; 977 / 977	1
		tet(B)	Tetracycline resistance	2407-3606	ISVsa3		IS91/Insertion sequence		4918-5894	forward	100%; 977 / 977	1
		armA	Aminoglycoside resistance	5471-6244	ISAba24		IS66/ Insertion sequence		11561-13981	forward	100%; 2421 / 2421	1
		mph(E)	Macrolide resistance	10074-10958	ISAba24		IS66/ Insertion sequence		11561-13981	forward	100%; 2421 / 2421	1
		msrE	Macrolide, Lincosamide and Streptogamin resistance	10018-8543	ISAba24		IS66/ Insertion sequence		11561-13981	forward	100%; 2421 / 2421	1
					ISAba26	IS256	Insertion sequence		1-1318	forward	100%; 1318/1318	0.9962
16	H-10112	bla-OXA66	Beta-lactama resistance	3249-4073	Tn6080		Unit Transpososn		3242-5277	forward	63.31%; 2036 / 3216	0.9995
		bla-OXA23	Beta-lactama resistance	162-983	Tn2007		Composite transposon		138-1634	forward	60.56%; 1497 / 2472	0.9987
		sul2	Sulphonamide resistance	10523-11338	Tn6209		Unit transposon		3628-11485	reverse	93.16%; 7858 / 8373	0.9876
		mph(E)	Macrolide resistance	10864-9980	ISAba24		IS66/ Insertion sequence		11467-13887	reverse	100%; 2421 / 2421	1
		aph(3'')-Ib	Aminoglycoside resistance	3052-3854	ISVsa3		IS91/Insertion sequence		155-1131	forward	100%; 977 / 977	1
					ISVsa3	IS91	Insertion sequence			forward
					ISAba24	IS66	Insertion sequence			Reverse
					ISAba26	IS256	Insertion sequence			forward
					ISAba10	IS5	Insertion sequence	IS903		Reverse
17	H-10156	blaOXA66	Beta-lactam resistance	16830-17654	Tn6080		Unit Transpososn		16823-18858	forward	63.31%; 2036 / 3216	0.9995
		bla-OXA23	Beta-lactama resistance	162-983	Tn2007		Composite transposon		138-1634	forward	60.56%; 1497 / 2472	0.9987
		aph(3'')-Ib	Aminoglycoside resistance	59326-60129	ISVsa3		IS91/Insertion sequence		62050-63026	reverse	100%; 977 / 977	1
		aph(6)-Id	Aminoglycoside resistance	60129-60965	ISVsa3		IS91/Insertion sequence		62050-63026	forward	100%; 977 / 977	1
		tet(B)	Tetracycline resistance	64338-65537	ISVsa3		IS91/Insertion sequence		62050-63026	forward	100%; 977 / 977	1
		armA	Aminoglycoside resistance	8993-9766	ISAba24		IS66/ Insertion sequence		1256-3676	forward	100%; 2421 / 2421	1
		mph(E)	Macrolide resistance	4279-5163	ISAba24		IS66/ Insertion sequence		1256-3676	forward	100%; 2421 / 2421	1
		msrE	Macrolide, Lincosamide and Streptogamin resistance	5219-6694	ISAba24		IS66/ Insertion sequence		1256-3676	forward	100%; 2421 / 2421	1
					ISAba26	IS256	Insertion sequence		1-1318	forward	100%; 1318/1318	0.9962
18	H-10299	bla-OXA106	Beta-lactama resistance	26321-27145	Tn6080		Unit Transpososn		26314-28352	forward	63.22%; 2039 / 3216	0.9838
19	H-10858	blaOXA66	Beta-lactam resistance	24760-25584	Tn6080		Unit Transpososn		24753-26788	forward	63.31%; 2036 / 3216	0.9995
		bla-OXA23	Beta-lactama resistance	1717-2538	Tn2007		Composite transposon		1066-2562	reverse	60.56%; 1497 / 2472	0.9987
		aph(3'')-Ib	Aminoglycoside resistance	7772-8574	ISVsa3		IS91/Insertion sequence		4875-5851	forward	100%; 977 / 977	1
		aph(6)-Id	Aminoglycoside resistance	6936-7772	ISVsa3		IS91/Insertion sequence		4875-5852	forward	100%; 977 / 977	1
		tet(B)	Tetracycline resistance	2364-3563	ISVsa3		IS91/Insertion sequence		4875-5852	forward	100%; 977 / 977	1
		armA	Aminoglycoside resistance	8993-9766	ISAba24		IS66/ Insertion sequence		1256-3676	forward	100%; 2421 / 2421	1
		mph(E)	Macrolide resistance	4729-5163	ISAba24		IS66/ Insertion sequence		1256-3676	forward	100%; 2421 / 2421	1
		msrE	Macrolide, Lincosamide and Streptogamin resistance	5219-6694	ISAba24		IS66/ Insertion sequence		1256-3676	forward	100%; 2421 / 2421	1
					ISAba26	IS256	Insertion sequence		1-1318	forward	100%; 1318/1318	0.9962
20	H-11553	bla-OXA68	Beta-lactama resistance	1806-982	Tn6080		Unit Transpososn		975-3011	forward	63.28%; 2037 / 3216	0.9863
		bla-OXA420	Beta-lactama resistance	1409-567	ISPssp2		IS1/Composite transposon		160-1649	reverse	0.4728	0.7242
		floR	Phenicol resistance	8637-9850	IS1006		IS6/Insertion sequence		7211-8291	forward	100%; 819 / 819	0.9609
					ISAba49	IS66	Insertion sequence			forward
					ISAba34	IS3	Insertion sequence	IS51		forward
					ISAba27	IS5	Insertion sequence	ISL2		Reverse
21	H-11699	bla-OXA66	Beta-lactama resistance	1021-197	Tn6080		Unit Transpososn		190-2225	forward	63.31%; 2036 / 3216	0.9995
		bla-OXA23	Beta-lactama resistance	162-983	Tn2007		Composite transposon		138-1634	forward	60.56%; 1497 / 2472	0.9987
		tetB	Tetracycline resistance	5277-6476	ISVsa3		IS91/Insertion sequence		2989-3965	reverse	100%; 977 / 977	1
		mph(E)	Macrolide resistance	4279-5163	ISAba24		IS66/ Insertion sequence		1256-3676	forward	100%; 2421 / 2421	1
					ISAba26	IS256	Insertion sequence			forward
22	H-52446	blaOXA66	Beta-lactam resistance	24731-25555	Tn6080		Unit Transpososn		24724-26759	forward	63.31%; 2036 / 3216	0.9995
		bla-OXA23	Beta-lactama resistance	161-982	Tn2007		Composite transposon		137-1633	reverse	60.56%; 1497 / 2472	0.9987
		aph(3'')-Ib	Aminoglycoside resistance	59326-60129	ISVsa3		IS91/Insertion sequence		62050-63026	reverse	100%; 977 / 977	1
		aph(6)-Id	Aminoglycoside resistance	60129-60965	ISVsa3		IS91/Insertion sequence		62050-63026	forward	100%; 977 / 977	1
		tet(B)	Tetracycline resistance	64338-65537	ISVsa3		IS91/Insertion sequence		62050-63026	forward	100%; 977 / 977	1
		armA	Aminoglycoside resistance	5366-6139	ISAba24		IS66/ Insertion sequence		11456-13876	reverse	100%; 2421 / 2421	1
		mph(E)	Macrolide resistance	10853-9969	ISAba24		IS66/ Insertion sequence		11456-13876	forward	100%; 2421 / 2421	1
		msrE	Macrolide, Lincosamide and Streptogamin resistance	8438-9913	ISAba24		IS66/ Insertion sequence		11456-13876	forward	100%; 2421 / 2421	1
					ISAba26	IS256	Insertion sequence		1-1318	forward	100%; 1318/1318	0.9962
23	H-79532	blaOXA68	Beta-lactam resistance	16828-17652	Tn6080		Unit Transpososn		16821-18857	forward	63.28%; 2037 / 3216	0.9863
					ISAba26	IS256	Insertion sequence		24461-25778	forward	100%; 1318/1318	0.9962
					IS18	IS30	Insertion sequence		3617-4690	reverse	100%; 1074/1074	0.9777
24	H-80330	blaOXA66	Beta-lactam resistance	5920-6744	Tn6080		Unit Transpososn		4716-6751	reverse	63.31%; 2036 / 3216	0.9995
		bla-OXA23	Beta-lactama resistance	1717-2538	Tn2007		Composite transposon		1066-2562	reverse	60.56%; 1497 / 2472	0.9987
		aph(3'')-Ib	Aminoglycoside resistance	7772-8575	ISVsa3		IS91/Insertion sequence		4875-5851	forward	100%; 977 / 977	0.9987
		aph(6)-Id	Aminoglycoside resistance	6936-7772	ISVsa3		IS91/Insertion sequence		4875-5851	forward	100%; 977 / 977	1
		tet(B)	Tetracycline resistance	2364-3563	ISVsa3		IS91/Insertion sequence		4875-5851	forward	100%; 977 / 977	1
		armA	Aminoglycoside resistance	8993-9766	ISAba24		IS66/ Insertion sequence		1256-3676	forward	100%; 2421 / 2421	1
		mph(E)	Macrolide resistance	4279-5163	ISAba24		IS66/ Insertion sequence		1256-3676	forward	100%; 2421 / 2421	1
		msrE	Macrolide, Lincosamide and Streptogamin resistance	5219-6694	ISAba24		IS66/ Insertion sequence		1256-3676	forward	100%; 2421 / 2421	1
					ISAba26	IS256	Insertion sequence		1-1318	forward	100%; 1318/1318	0.9962
25	H-80359	bla-OXA66	Beta-lactama resistance	93362-94186	Tn6080		Unit Transpososn		92158-94193	reverse	63.31%; 2036 / 3216	0.9995
		bla-OXA23	Beta-lactama resistance	162-983	Tn2007		Composite transposon		138-1634	forward	60.56%; 1497 / 2472	0.9987
		tetB	Tetracycline resistance	55947-57146	ISVsa3		IS91/Insertion sequence		53659-54635	reverse	100%; 977 / 977	1
		msrE	Macrolide, Lincosamide and Streptogamin resistance	1341-2816	IsEc29		IS10/Insertion sequence		3181-4505	reverse	100%; 1325 / 1325	1
					ISAba26	IS256	Insertion sequence			forward
					IS17	IS5	Insertion sequence	IS903		Reverse
26	H-80361	blaOXA66	Beta-lactam resistance	3184-4008	Tn6080		Unit Transpososn		3177-5212	forward	63.31%; 2036 / 3216	0.9995
		bla-OXA23	Beta-lactama resistance	162-983	Tn2007		Composite transposon		138-1634	forward	60.56%; 1497 / 2472	0.9987
		aph(3'')-Ib	Aminoglycoside resistance	7815-8617	ISVsa3		IS91/Insertion sequence		4918-5894	forward	100%; 977 / 977	0.9987
		aph(6)-Id	Aminoglycoside resistance	6979-7815	ISVsa3		IS91/Insertion sequence		4918-5894	forward	100%; 977 / 977	1
		tet(B)	Tetracycline resistance	2407-3606	ISVsa3		IS91/Insertion sequence		4918-5894	forward	100%; 977 / 977	1
		armA	Aminoglycoside resistance	5249-6022	ISEc29		IS10/ Insertion sequence		6632-7956	forward	100%; 1325 / 1325	1
		mph(E)	Macrolide resistance	10736-9852	ISEc30		IS10/ Insertion sequence		6632-7956	forward	100%; 1325 / 1325	1
		msrE	Macrolide, Lincosamide and Streptogamin resistance	8321-9796	ISEc31		IS10/ Insertion sequence		6632-7956	forward	100%; 1325 / 1325	1
					ISAba26	IS256	Insertion sequence		1-1318	forward	100%; 1318/1318	0.9962
					IS17	IS5	Insertion sequence	IS903	1-1039	reverse	99.9%; 1039/1039	0.9971
27	H-80400	blaOXA66	Beta-lactam resistance	6389-7213	Tn6080		Unit Transpososn		5185-7220	reverse	63.31%; 2036 / 3216	0.9995
		bla-OXA23	Beta-lactama resistance	162-983	Tn2007		Composite transposon		138-1634	forward	60.56%; 1497 / 2472	0.9987
		aph(3'')-Ib	Aminoglycoside resistance	7772-8575	ISVsa3		IS91/Insertion sequence		4875-5851	forward	100%; 977 / 977	0.9987
		aph(6)-Id	Aminoglycoside resistance	6936-7772	ISVsa3		IS91/Insertion sequence		4875-5851	forward	100%; 977 / 977	1
		tet(B)	Tetracycline resistance	2364-3563	ISVsa3		IS91/Insertion sequence		4875-5851	forward	100%; 977 / 977	1
		armA	Aminoglycoside resistance	8993-9766	ISAba24		IS66/ Insertion sequence		1256-3676	forward	100%; 2421 / 2421	1
		mph(E)	Macrolide resistance	4279-5163	ISAba24		IS66/ Insertion sequence		1256-3676	forward	100%; 2421 / 2421	1
		msrE	Macrolide, Lincosamide and Streptogamin resistance	5219-6694	ISAba24		IS66/ Insertion sequence		1256-3676	forward	100%; 2421 / 2421	1
					ISAba26	IS256	Insertion sequence		1-1318	forward	100%; 1318/1318	0.9962

## Sheet: A. baumannii genomes from NCBI
Details of Acinetobacter baumannii from Asian countries
Strains	Bioproject	GenBank assembly accession / SRA	Accession	Location	Year	Host	Isolation Source	Host disease	Link
AB1	PRJNA573295	GCA_008831005.1	SAMN12869256	Malaysia	2012	Homo sapiens	Pus	Infections, nosocomial	https://www.ncbi.nlm.nih.gov/assembly/GCF_008831005.1
AB2	PRJNA573295	GCA_008830985.1	SAMN12869257	Malaysia	2012	Homo sapiens	Urine	Infections, nosocomial	https://www.ncbi.nlm.nih.gov/assembly/GCF_008830985.1
AB4	PRJNA573295	GCA_008830995.1	SAMN12869258	Malaysia	2012	Homo sapiens	Pus	Infections, nosocomial	https://www.ncbi.nlm.nih.gov/assembly/GCF_008830995.1
AB5	PRJNA573295	GCA_008830955.1	SAMN12869259	Malaysia	2012	Homo sapiens	Pus	Infections, nosocomial	https://www.ncbi.nlm.nih.gov/assembly/GCF_008830955.1
AB6	PRJNA573295	GCA_008830945.1	SAMN12869260	Malaysia	2012	Homo sapiens	Pus	Infections, nosocomial	https://www.ncbi.nlm.nih.gov/assembly/GCF_008830945.1
AB8	PRJNA573295	GCA_008830905.1	SAMN12869261	Malaysia	2012	Homo sapiens	Blood	Infections, nosocomial	https://www.ncbi.nlm.nih.gov/assembly/GCF_008830905.1
AB13	PRJNA573295	GCA_008830895.1	SAMN12869262	Malaysia	2012	Homo sapiens	ETT secretion	Infections, nosocomial	https://www.ncbi.nlm.nih.gov/assembly/GCF_008830895.1
AB17	PRJNA573295	GCA_008830885.1	SAMN12869263	Malaysia	2012	Homo sapiens	Blood	Infections, nosocomial	https://www.ncbi.nlm.nih.gov/assembly/GCF_008830885.1
AB18	PRJNA573295	GCA_008830805.1	SAMN12869264	Malaysia	2012	Homo sapiens	Blood	Infections, nosocomial	https://www.ncbi.nlm.nih.gov/assembly/GCF_008830805.1
AB20	PRJNA573295	GCA_008830855.1	SAMN12869265	Malaysia	2012	Homo sapiens	Pus	Infections, nosocomial	https://www.ncbi.nlm.nih.gov/assembly/GCF_008830855.1
AB21	PRJNA573295	GCA_008830795.1	SAMN12869266	Malaysia	2012	Homo sapiens	Blood	Infections, nosocomial	https://www.ncbi.nlm.nih.gov/assembly/GCF_008830795.1
AB22	PRJNA573295	GCA_008830835.1	SAMN12869267	Malaysia	2012	Homo sapiens	Pus	Infections, nosocomial	https://www.ncbi.nlm.nih.gov/assembly/GCF_008830835.1
AB23	PRJNA573295	GCA_008830785.1	SAMN12869268	Malaysia	2012	Homo sapiens	Blood	Infections, nosocomial	https://www.ncbi.nlm.nih.gov/assembly/GCF_008830785.1
AB24	PRJNA573295	GCA_008830715.1	SAMN12869269	Malaysia	2012	Homo sapiens	Pus	Infections, nosocomial	https://www.ncbi.nlm.nih.gov/assembly/GCF_008830715.1
AC6	PRJNA573295	GCA_008806535.1	SAMN12810221	Malaysia	2011	Homo sapiens		Infections, nosocomial	https://www.ncbi.nlm.nih.gov/assembly/GCF_008806535.1
AC8	PRJNA573295	GCA_008806505.1	SAMN12810222	Malaysia	2011	Homo sapiens	dialysate	Infections, nosocomial	https://www.ncbi.nlm.nih.gov/assembly/GCF_008806505.1
AC12	PRJNA168112	GCA_000282795.3	SAMN02471420	Malaysia	2011	Homo sapiens	Blood		https://www.ncbi.nlm.nih.gov/assembly/GCA_000282795.3
AC19	PRJNA573295	GCA_008806495.1	SAMN12810223	Malaysia	2011	Homo sapiens	ETT secretion	Infections, nosocomial	https://www.ncbi.nlm.nih.gov/assembly/GCF_008806495.1
AC23	PRJNA573295	GCA_008806485.1	SAMN12810224	Malaysia	2011	Homo sapiens	ETT secretion	Infections, nosocomial	https://www.ncbi.nlm.nih.gov/assembly/GCF_008806485.1
AC29	PRJNA238628	GCA_000695855.3	SAMN02714232	Malaysia	2011	Homo sapiens	Endotracheal Secretion	Endotracheal Aspirates	https://www.ncbi.nlm.nih.gov/assembly/GCA_000695855.3
AC30	PRJNA173033	GCA_000307975.2	SAMN02471421	Malaysia	2011	Homo sapiens	Endotracheal secretion		https://www.ncbi.nlm.nih.gov/assembly/GCA_000307975.2
AC38	PRJNA573295	GCA_008806475.1	SAMN12810225	Malaysia	2011	Homo sapiens	ETT secretion	Infections, nosocomial	https://www.ncbi.nlm.nih.gov/assembly/GCF_008806475.1
AC40	PRJNA573295	GCA_008806435.1	SAMN12810226	Malaysia	2011	Homo sapiens		Infections, nosocomial	https://www.ncbi.nlm.nih.gov/assembly/GCF_008806435.1
AC1520	PRJNA573295	GCA_017349095.1	SAMN18129812	Malaysia	2015	Homo sapiens	ETT secretion	Infections, nosocomial	https://www.ncbi.nlm.nih.gov/assembly/GCF_017349095.1
AC1521	PRJNA573295	GCA_017349175.1	SAMN18129813	Malaysia	2015	Homo sapiens	Blood	Infections, nosocomial	https://www.ncbi.nlm.nih.gov/assembly/GCF_017349175.1
AC1522	PRJNA573295	GCA_017349195.1	SAMN18129814	Malaysia	2015	Homo sapiens	Sputum	Infections, nosocomial	https://www.ncbi.nlm.nih.gov/assembly/GCF_017349195.1
AC1532	PRJNA573295	GCA_017349055.1	SAMN18129815	Malaysia	2015	Homo sapiens	Blood	Infections, nosocomial	https://www.ncbi.nlm.nih.gov/assembly/GCF_017349055.1
AC1533	PRJNA573295	GCA_017349005.1	SAMN18129816	Malaysia	2015	Homo sapiens	Sputum	Infections, nosocomial	https://www.ncbi.nlm.nih.gov/assembly/GCF_017349005.1
AC1538	PRJNA573295	GCA_017349215.1	SAMN18129817	Malaysia	2015	Homo sapiens	Sputum	Infections, nosocomial	https://www.ncbi.nlm.nih.gov/assembly/GCF_017349215.1
AC1560	PRJNA573295	GCA_017349275.1	SAMN18129820	Malaysia	2015	Homo sapiens	Sputum	Infections, nosocomial	https://www.ncbi.nlm.nih.gov/assembly/GCF_017349275.1
AC1561	PRJNA573295	GCA_017349115.1	SAMN18129821	Malaysia	2015	Homo sapiens	Pus	Infections, nosocomial	https://www.ncbi.nlm.nih.gov/assembly/GCF_017349115.1
AC1633	PRJNA647049	GCA_014874575.1	SAMN15574350	Malaysia	2016	Homo sapiens	Blood	hospital-acquired pneumonia	https://www.ncbi.nlm.nih.gov/assembly/GCF_014874575.1
AC1813	PRJNA647049	GCA_022698115.1	SAMN26740339	Malaysia	2013	Homo sapiens	Urine	Infections, nosocomial	https://www.ncbi.nlm.nih.gov/assembly/GCF_022698115.1
AC1828	PRJNA647049	GCA_022699075.1	SAMN26810463	Malaysia	2018	Homo sapiens	Endotracheal tube	Infections, nosocomial	https://www.ncbi.nlm.nih.gov/assembly/GCF_022699075.1
AC1829	PRJNA647049	GCA_022699145.1	SAMN26810515	Malaysia	2018	Homo sapiens	Endotracheal tube	Infections, nosocomial	https://www.ncbi.nlm.nih.gov/assembly/GCF_022699145.1
AC15101	PRJNA573295	GCA_017349255.1	SAMN18129822	Malaysia	2015	Homo sapiens	cerebrospinal fluid (CSF)	Infections, nosocomial	https://www.ncbi.nlm.nih.gov/assembly/GCF_017349255.1
AC15139	PRJNA573295	GCA_017349155.1	SAMN18129823	Malaysia	2015	Homo sapiens	Blood	Infections, nosocomial	https://www.ncbi.nlm.nih.gov/assembly/GCF_017349155.1
AC15163	PRJNA573295	GCA_017349135.1	SAMN18129824	Malaysia	2015	Homo sapiens	bronchoalveolar lavage	Infections, nosocomial	https://www.ncbi.nlm.nih.gov/assembly/GCF_017349135.1
AC15190	PRJNA573295	GCA_017349235.1	SAMN18129825	Malaysia	2015	Homo sapiens	Pus	Infections, nosocomial	https://www.ncbi.nlm.nih.gov/assembly/GCF_017349235.1
ATCC BAA1605	PRJNA643902	GCA_013403505.1	SAMN15437745	Malaysia	2020	Homo sapiens	Pneumoniae	sputum	https://www.ncbi.nlm.nih.gov/assembly/GCA_013403505.1
KO9_14	PRJNA565663	GCA_008632635.1	SAMN12769618	Malaysia	2017	Environment	Soil		https://www.ncbi.nlm.nih.gov/assembly/GCF_008632635.1/
AFG2	PRJEB42650	ERR5173517	SAMEA7853211	Afghanistan		Homo sapiens		War-injured patient	https://www.ncbi.nlm.nih.gov/biosample/18156986
AFG3	PRJEB42650	ERR5173527	SAMEA7853212	Afghanistan		Homo sapiens		War-injured patient	https://www.ncbi.nlm.nih.gov/biosample/18156983
AFG4	PRJEB42650	ERR5173538	SAMEA7853213	Afghanistan		Homo sapiens		War-injured patient	https://www.ncbi.nlm.nih.gov/biosample/18156495
DMC32a	PRJNA531439	GCA_004794165.2	SAMN11357878	Bangladesh	2016	Homo sapiens	Wound swab		https://www.ncbi.nlm.nih.gov/biosample/SAMN11357878/
BK-BB838	PRJNA514245	ERR4919978	SAMEA7472215	Bangladesh				Diseased	https://www.ncbi.nlm.nih.gov/biosample/17034373
BC-BB1056	PRJNA514245	ERR4919966	SAMEA7472042	Bangladesh				Diseased	https://www.ncbi.nlm.nih.gov/biosample/17034194
CAM180-1	PRJNA573751	GCA_008802935.1	SAMN12825295	Cambodia	2016	Homo sapiens	oral cavity	early childhood caries	https://www.ncbi.nlm.nih.gov/assembly/GCF_008802935.1
NIPH17_0019	PRJDB8068	GCA_016865465.1	SAMD00169927	Cambodia	2017	Homo sapiens	Blood		https://www.ncbi.nlm.nih.gov/assembly/GCF_016865465.1
MDR-TJ	PRJNA52959	GCA_000187205.4	SAMN02603104	China	2013	Homo sapiens			https://www.ncbi.nlm.nih.gov/assembly/GCF_000187205.2
MDR-ZJ06	PRJNA28333	GCA_000226275.2	SAMN02603878	China	2018	Homo sapiens			https://www.ncbi.nlm.nih.gov/assembly/GCF_000226275.2
ZW85-1	PRJNA219230	GCA_000505685.2	SAMN02641530	China	2013	Homo sapiens			https://www.ncbi.nlm.nih.gov/assembly/GCF_000505685.1
XH386	PRJNA273343	GCA_001026965.1	SAMN03290686	China	2015	Homo sapiens	Lower respiratory tract	Pneumoia	https://www.ncbi.nlm.nih.gov/assembly/GCF_001026965.1/
XH857	PRJNA290306	GCA_001573105.1	SAMN03890255	China	2016	Homo sapiens	sputum		https://www.ncbi.nlm.nih.gov/assembly/GCF_001573105.1/
XH856	PRJNA290306	GCA_001573125.1	SAMN03890253	China	2016	Homo sapiens	drainage fluid		https://www.ncbi.nlm.nih.gov/assembly/GCF_001573125.1/
XH858	PRJNA290306	GCA_001578145.1	SAMN03890256	China	2016	Homo sapiens	sputum		https://www.ncbi.nlm.nih.gov/assembly/GCF_001578145.1/
XH860	PRJNA290306	GCA_001573065.1	SAMN03890258	China	2016	Homo sapiens			https://www.ncbi.nlm.nih.gov/assembly/GCF_001573065.1/
HRAB-85	PRJNA348168	GCA_001887305.1	SAMN06046790	China	2016	Homo sapiens	sputum	Infection	https://www.ncbi.nlm.nih.gov/assembly/GCF_001887305.1/
XDR-BJ83	PRJNA356204	GCA_001902375.1	SAMN06109232	China	2016	Homo sapiens	medical patient	cirrhosis	https://www.ncbi.nlm.nih.gov/assembly/GCF_001902375.1/
A1296	PRJNA355911	GCA_002504145.1	SAMN06099024	China	2017	Homo sapiens	sputum		https://www.ncbi.nlm.nih.gov/assembly/GCF_002504145.1/
Ab4977	PRJNA416164	GCA_002762095.1	SAMN07943355	China	2017	Homo sapiens	sputum	Infection	https://www.ncbi.nlm.nih.gov/assembly/GCF_002762095.1/
Ab4568	PRJNA416164	GCA_002762115.1	SAMN07943353	China	2017	Homo sapiens	sputum	Infection	https://www.ncbi.nlm.nih.gov/assembly/GCF_002762115.1/
Aba	PRJNA475448	GCA_003288775.1	SAMN09389171	China	2018	Homo sapiens			https://www.ncbi.nlm.nih.gov/assembly/GCF_003288775.1/
A52	PRJNA506023	GCA_004028375.1	SAMN10441121	China	2019	Homo sapiens	sputum	Septic shock	https://www.ncbi.nlm.nih.gov/assembly/GCF_004028375.1/
MDR-CQ	PRJNA360504	GCA_007647215.1	SAMN06211572	China	2019	Homo sapiens			https://www.ncbi.nlm.nih.gov/assembly/GCF_007647215.1/
C25	PRJNA493508	GCA_008807055.1	SAMN10135127	China	2019	Homo sapiens	cerebral-spinal fluid	meningitis	https://www.ncbi.nlm.nih.gov/assembly/GCF_008807055.1/
DT-Ab057	PRJNA612123	GCA_012272715.1	SAMN14308892	China	2020	Homo sapiens	Bronchoalveolar lavage fluid	Infection	https://www.ncbi.nlm.nih.gov/assembly/GCF_012272715.1/
ABF9692	PRJNA605582	GCA_012974585.1	SAMN14072279	China	2020	Homo sapiens	trachea	Duck	https://www.ncbi.nlm.nih.gov/assembly/GCF_012974585.1/
31FS3-2	PRJNA574573	GCA_013394265.1	SAMN12860376	China	2020	Homo sapiens	feces	duck	https://www.ncbi.nlm.nih.gov/assembly/GCF_013394265.1/
29FS20	PRJNA574548	GCA_013394285.1	SAMN12859885	China	2020	Homo sapiens	feces	duck	https://www.ncbi.nlm.nih.gov/assembly/GCF_013394285.1/
XYAB2018	PRJNA657198	GCA_014267385.1	SAMN15819058	China	2020	Homo sapiens	blood		https://www.ncbi.nlm.nih.gov/assembly/GCF_014267385.1/
DETAB-P2	PRJNA602169	GCA_014322245.1	SAMN13884837	China	2020	Homo sapiens	rectal swab	cholecystitis	https://www.ncbi.nlm.nih.gov/assembly/GCF_014322245.1/
BJAB07104	PRJNA74421	GCA_000419385.1	SAMN02604244	China	2013				https://www.ncbi.nlm.nih.gov/assembly/GCF_000419385.1
AB1	PRJNA481426	GCA_003336155.1	SAMN09667770	HongKong	2004	Homo sapiens			https://www.ncbi.nlm.nih.gov/assembly/GCF_003336155.1
AB3	PRJNA481426	GCA_003336125.1	SAMN09667772	HongKong	2011	Homo sapiens			https://www.ncbi.nlm.nih.gov/assembly/GCF_003336125.1
MH1	PRJNA481426	GCA_003336035.1	SAMN09667778	HongKong	2000	Homo sapiens			https://www.ncbi.nlm.nih.gov/assembly/GCF_003336035.1
MH5	PRJNA481426	GCA_003335965.1	SAMN09667781	HongKong	2006	Homo sapiens			https://www.ncbi.nlm.nih.gov/assembly/GCF_003335965.1
MH7	PRJNA481426	GCA_003335945.1	SAMN09667783	HongKong	2013	Homo sapiens			https://www.ncbi.nlm.nih.gov/assembly/GCF_003335945.1
AB10	PRJNA481426	GCA_003336045.1	SAMN09667777	HongKong	2000	Homo sapiens			https://www.ncbi.nlm.nih.gov/assembly/GCF_003336045.1
718532	PRJNA277618	GCA_000968965.1	SAMN03394596	HongKong	2008	Homo sapiens	Blood	blood from hospitalized patient	https://www.ncbi.nlm.nih.gov/assembly/GCA_000968965.1
B8342	PRJNA286787	GCA_001077555.2	SAMN03770534	India	2017		blood	Bacteremia	https://www.ncbi.nlm.nih.gov/assembly/GCF_001077555.2
B8300	PRJNA286871	GCA_001077965.2	SAMN03771402	India	2017		blood	bacteremia	https://www.ncbi.nlm.nih.gov/assembly/GCF_001077965.2
CIAT758	PRJNA530138	GCA_004758865.1	SAMN11298775	India	2019		blood	Bacteremia	https://www.ncbi.nlm.nih.gov/assembly/GCF_004758865.1/
ACN21	PRJNA530330	GCA_004768705.1	SAMN11311113	India	2019		blood	Bacteremia	https://www.ncbi.nlm.nih.gov/assembly/GCF_004768705.1/
VB1190	PRJNA540755	GCA_005280375.1	SAMN11554995	India	2019		blood	Sepsis	https://www.ncbi.nlm.nih.gov/assembly/GCF_005280375.1/
VB16141	PRJNA540767	GCA_005280435.1	SAMN11557458	India	2019		blood	Sepsis	https://www.ncbi.nlm.nih.gov/assembly/GCF_005280435.1/
VB2107	PRJNA613681	GCA_012935185.1	SAMN14414778	India	2020		sputum	pneumonia	https://www.ncbi.nlm.nih.gov/assembly/GCF_012935185.1/
SP304	PRJNA541077	GCA_005280675.1	SAMN11571814	India	2019		sputum	Pneumonia	https://www.ncbi.nlm.nih.gov/assembly/GCF_005280675.1/
VB33071	PRJNA541078	GCA_005280695.1	SAMN11571816	India	2019		blood	Sepsis	https://www.ncbi.nlm.nih.gov/assembly/GCF_005280695.1/
P7774	PRJNA542432	GCA_005518095.1	SAMN11621520	India	2019		Pus	Infection	https://www.ncbi.nlm.nih.gov/assembly/GCF_005518095.1/
VB82	PRJNA613562	GCA_012934905.1	SAMN14409516	India	2020		blood	Bloodstream infection	https://www.ncbi.nlm.nih.gov/assembly/GCF_012934905.1/
PM1912235	PRJNA613820	GCA_012935045.1	SAMN14420246	India	2020		Pus	Wound infection	https://www.ncbi.nlm.nih.gov/assembly/GCF_012935045.1/
PM192696	PRJNA613821	GCA_012935065.1	SAMN14420253	India	2020		sputum	pneumonia	https://www.ncbi.nlm.nih.gov/assembly/GCF_012935065.1/
6507	PRJNA472798	GCA_009455505.1	SAMN09244200	India		Homo sapiens			https://www.ncbi.nlm.nih.gov/assembly/GCF_009455505.1
MSP4-16	PRJNA185251	GCA_000341985.1	SAMN02469980	India	2010		mangrove soil		https://www.ncbi.nlm.nih.gov/assembly/GCF_000341985.1
AB1	PRJNA509328	GCA_003984795.1	SAMN10578860	Iran	2014	Homo sapiens	Blood Tissue		https://www.ncbi.nlm.nih.gov/assembly/GCF_003984795.1
554L	PRJNA392887	GCA_002261505.1	SAMN07311916	Iran	2013	Homo sapiens	blood culture		https://www.ncbi.nlm.nih.gov/assembly/GCF_002261505.1
ABS200	PRJNA541112	GCA_016767955.1	SAMN16812331	Iran	2013	Homo sapiens	Shaldon catheter		https://www.ncbi.nlm.nih.gov/assembly/GCF_016767955.1
Iraq2	PRJNA514245	ERR5173496	SAMEA7853209	Iraq		Homo sapiens	War-injured patient		https://www.ncbi.nlm.nih.gov/biosample/18156985
KT722res	PRJNA508452	GCA_004101965.1	SAMN10522943	Israel	2018				https://www.ncbi.nlm.nih.gov/assembly/GCF_004101965.1
NCGM-237	PRJDB1466	GCA_000828795.1	SAMD00061019	Japan	2013				https://www.ncbi.nlm.nih.gov/assembly/GCF_000828795.1/
OCU_Ac16a	PRJDB5156	GCA_001895125.2	SAMD00059694	Japan	2020				https://www.ncbi.nlm.nih.gov/assembly/GCF_001895125.2
WP4-W18-ESBL-11	PRJDB6962	GCA_014159355.1	SAMD00194470	Japan	2020		Effluent, wastewater	wastewater treatment plant	https://www.ncbi.nlm.nih.gov/assembly/GCF_014159355.1/
WP8-W18-ESBL-11_2	PRJDB6962	GCA_014169655.1	SAMD00194616	Japan	2020		Effluent, wastewater	wastewater treatment plant	https://www.ncbi.nlm.nih.gov/assembly/GCF_014169655.1/
AO22	PRJNA514245	DRR232671	SAMD00230589	Japan	2015	Homo sapiens			https://www.ncbi.nlm.nih.gov/biosample/15805843
NCGM-253	PRJNA514245	DRR054699	SAMD00041425	Japan	2012	Homo sapiens			https://www.ncbi.nlm.nih.gov/nuccore/1952046105
AB19	PRJNA739752	GCA_019891055.1	SAMN19801675	Jordan	2018	Homo sapiens	Sputum		https://www.ncbi.nlm.nih.gov/assembly/GCF_019891055.1
AB40	PRJNA739752	GCA_019891135.1	SAMN19801676	Jordan	2018	Homo sapiens	urine		https://www.ncbi.nlm.nih.gov/assembly/GCF_019891135.1
AB119	PRJNA739752	GCA_019891085.1	SAMN19801677	Jordan	2018	Homo sapiens	sputum		https://www.ncbi.nlm.nih.gov/assembly/GCF_019891085.1
ICU29	PRJNA739752	GCA_019891065.1	SAMN19801679	Jordan	2018	Homo sapiens	sputum		https://www.ncbi.nlm.nih.gov/assembly/GCF_019891065.1
ICU40	PRJNA739752	GCA_019891095.1	SAMN19801678	Jordan	2018	Homo sapiens	cerebrospinal fluid		https://www.ncbi.nlm.nih.gov/assembly/GCF_019891095.1
ATCC-BAA1790	PRJNA557366	GCA_008033255.2	SAMN12399660	Kazakhastan	2008	Homo sapiens	sputum		https://www.ncbi.nlm.nih.gov/assembly/GCF_008033255.2
1656-2	PRJNA42153	GCA_000188215.1	SAMN02603494	South_Korea	2011				https://www.ncbi.nlm.nih.gov/assembly/GCF_000188215.1/
KAB01	PRJNA339667	GCA_001806345.1	SAMN05601665	South_Korea	2016		Bronchial		https://www.ncbi.nlm.nih.gov/assembly/GCF_001806345.1/
KAB06	PRJNA339689	GCA_001806445.1	SAMN05601671	South_Korea	2016		wound		https://www.ncbi.nlm.nih.gov/assembly/GCF_001806445.1/
CBA7	PRJNA380857	GCA_002082645.1	SAMN06650245	South_Korea	2017		sputum		https://www.ncbi.nlm.nih.gov/assembly/GCF_002082645.1/
15A5	PRJNA380857	GCA_002082705.	SAMN06650264	South_Korea	2017		Pulmonary		https://www.ncbi.nlm.nih.gov/assembly/GCF_002082705.1/
USA2	PRJNA380857	GCA_002082725.1	SAMN06650241	South_Korea	2017		urine		https://www.ncbi.nlm.nih.gov/assembly/GCF_002082725.1/
SMC_Paed_Ab_BL01	PRJNA419431	GCA_002843665.1	SAMN08054861	South_Korea	2017		Blood, Central line	haemophagocytic lymphohistiocytosis	https://www.ncbi.nlm.nih.gov/assembly/GCF_002843665.1/
KBN10P02143	PRJNA291316	GCA_001514375.1	SAMN03941550	Korea	2016		pus		https://www.ncbi.nlm.nih.gov/assembly/GCF_001514375.1/
DU202	PRJNA213256	GCA_000498375.2	SAMN02470137	Korea					https://www.ncbi.nlm.nih.gov/assembly/GCF_000498375.2
15A34	PRJNA380857	GCA_002082685.1	SAMN06650243	South Korea	2014	Homo sapiens	Pulmonary		https://www.ncbi.nlm.nih.gov/assembly/GCF_002082685.1
JBA13	PRJNA380857	GCA_002082625.2	SAMN06650260	South Korea	2013	Homo sapiens	sputum		https://www.ncbi.nlm.nih.gov/assembly/GCF_002082625.2
KAB02	PRJNA339683	GCA_001806365.1	SAMN05601667	South Korea	2015	Homo sapiens	Bronchial		https://www.ncbi.nlm.nih.gov/assembly/GCF_001806365.1/
YU-R612	PRJNA309091	GCA_001543995.1	SAMN04448797	South Korea	2014	Homo sapiens	sputum	Sepsis	https://www.ncbi.nlm.nih.gov/assembly/GCF_001543995.1/
Y1	PRJNA514245	GCA_024617305.1	SAMN24294159	Kuwait	2015	Homo sapiens	rectal swab	ICU patient	https://www.ncbi.nlm.nih.gov/assembly/GCA_024617305.1
Z7	PRJNA514245	GCA_024633745.1	SAMN24294174	Kuwait	2015	Homo sapiens	rectal swab	ICU patient	https://www.ncbi.nlm.nih.gov/assembly/GCA_024633745.1
Z8	PRJNA514245	GCA_024619405.1	SAMN24294175	Kuwait	2015	Homo sapiens	rectal swab	ICU patient	https://www.ncbi.nlm.nih.gov/assembly/GCA_024619405.1
Z9	PRJNA514245	GCA_024634105.1	SAMN24294176	Kuwait	2015	Homo sapiens	rectal swab	ICU patient	https://www.ncbi.nlm.nih.gov/assembly/GCA_024634105.1
KUFAR42	PRJNA380997	GCA_002992345.1	SAMN06690277	Kuwait	2016	Homo sapiens	Blood	Pneumonia	https://www.ncbi.nlm.nih.gov/assembly/GCF_002992345.1
KUFAR57	PRJNA380997	GCA_002992255.1	SAMN06690283	Kuwait	2015	Homo sapiens	sputum	pneumonia	https://www.ncbi.nlm.nih.gov/assembly/GCF_002992255.1
KUSSH01	PRJNA380997	GCA_002992685.1	SAMN06660692	Kuwait	2014	Homo sapiens	Tracheal Secretion	pneumonia	https://www.ncbi.nlm.nih.gov/assembly/GCF_002992685.1
KUSSH33	PRJNA380997	GCA_002992465.1	SAMN06690270	Kuwait	2015	Homo sapiens	Intercostal Tube site	pneumonia	https://www.ncbi.nlm.nih.gov/assembly/GCF_002992465.1
KUSSH36	PRJNA380997	GCA_002992425.1	SAMN06690272	Kuwait	2015	Homo sapiens	Tracheal Secretion	pneumonia	https://www.ncbi.nlm.nih.gov/assembly/GCF_002992425.1
ACM-1	PRJNA437535	GCA_003057525.1	SAMN08667448	Lebanon	2017	Homo sapiens			https://www.ncbi.nlm.nih.gov/assembly/GCF_003057525.1
AC_2355	PRJNA342941	GCA_001910605.1	SAMN05771115	Lebanon	2016	Homo sapiens			https://www.ncbi.nlm.nih.gov/assembly/GCF_001910605.1
AC_4160	PRJNA342935	GCA_001910675.1	SAMN05771108	Lebanon	2016	Homo sapiens			https://www.ncbi.nlm.nih.gov/assembly/GCF_001910675.1
HBGL1	PRJNA514245	ERR5173545		Libya		Homo sapiens	War-injured patient from Libya		https://www.ncbi.nlm.nih.gov/biosample/18156494
HBGL2	PRJNA514245	ERR5173547		Libya		Homo sapiens	War-injured patient from Libya		https://www.ncbi.nlm.nih.gov/biosample/18158163
MyJU802	PRJNA514245	GCA_016498125.1	SAMD00178123	Myanmar	2021				https://www.ncbi.nlm.nih.gov/assembly/GCA_016498125.1/
MyJU584	PRJNA514245	GCA_016498085.1	SAMD00178119	Myanmar	2021				https://www.ncbi.nlm.nih.gov/assembly/GCA_016498085.1/
IOMTU423	PRJNA514245	GCA_016515225.1	SAMD00034393	Nepal	2013	Homo sapiens			https://www.ncbi.nlm.nih.gov/assembly/GCA_016515225.1
IOMTU685	PRJNA514245	GCA_016516965.2	SAMD00034475	Nepal	2014	Homo sapiens			https://www.ncbi.nlm.nih.gov/assembly/GCA_016516965.2
IOMTU732	PRJNA514245	GCA_016516075.2	SAMD00034514	Nepal	2014	Homo sapiens			https://www.ncbi.nlm.nih.gov/assembly/GCA_016516075.2
KR3831	PRJNA473420	GCA_003185745.1	SAMN09273690	Oman	2012	Homo sapiens		Invasive disease	https://www.ncbi.nlm.nih.gov/assembly/GCF_003185745.1
AbPK1	PRJNA416212	GCA_002753915.1	SAMN07945345	Pakistan	2017		pneumonia	Ovis aries	https://www.ncbi.nlm.nih.gov/assembly/GCF_002753915.1/
AB_062	PRJNA497126	GCA_003941425.1	SAMN10248975	Pakistan	2016		alcohol foam dispenser in hospital intensive care unit		https://www.ncbi.nlm.nih.gov/assembly/GCF_003941425.1
Lah-04	PRJNA482499	GCA_004357295.1	SAMN09708286	Pakistan	2013	Homo sapiens	Tracheal Secretions		https://www.ncbi.nlm.nih.gov/assembly/GCF_004357295.1
Lah-14	PRJNA482499	GCA_003345965.1	SAMN09708288	Pakistan	2013	Homo sapiens	Tracheal Secretions		https://www.ncbi.nlm.nih.gov/assembly/GCF_003345965.1
Pesh-13	PRJNA482499	GCA_004357275.1	SAMN09708296	Pakistan	2015	Homo sapiens	Nasobronchial lavage		https://www.ncbi.nlm.nih.gov/assembly/GCF_004357275.1
Pesh-29	PRJNA482499	GCA_004357085.1	SAMN09708305	Pakistan	2015	Homo sapiens	Pus		https://www.ncbi.nlm.nih.gov/assembly/GCF_004357085.1
28	PRJNA326196	GCA_001675265.1	SAMN05271226	Russia	2002	Homo sapiens	burn patient	burn infection	https://www.ncbi.nlm.nih.gov/assembly/GCA_001675265.1
36-1512	PRJNA646375	GCA_013787185.1	SAMN15541804	Russia	2013	Homo sapiens	respiratory tract		https://www.ncbi.nlm.nih.gov/assembly/GCF_013787185.1
AB250	PRJNA320195	GCA_001640075.1	SAMN04924779	Saudi Arab	2012	Homo sapiens	Sputum	Infection	https://www.ncbi.nlm.nih.gov/assembly/GCF_001640075.1
AB254	PRJNA320195	GCA_002241095.1	SAMN04924781	Saudi Arabia	2017	Homo sapiens	Wound swab	Infection	https://www.ncbi.nlm.nih.gov/assembly/GCF_002241095.1/
AB363	PRJNA320195	GCA_002212225.1	SAMN04924787	Saudi Arab	2013	Homo sapiens	Rectal Swab	Colonization	https://www.ncbi.nlm.nih.gov/assembly/GCF_002212225.1
AB552	PRJNA320195	GCA_002212105.1	SAMN04924799	Saudi Arab	2013	Homo sapiens	Blood	Infection	https://www.ncbi.nlm.nih.gov/assembly/GCF_002212105.1
LY1	PRJNA234343	GCA_000722975.1	SAMN02582433	China	2012	Homo sapiens			https://www.ncbi.nlm.nih.gov/assembly/GCF_000722975.1
LY2	PRJNA234343	GCA_000722965.1	SAMN02583748	China	2012	Homo sapiens			https://www.ncbi.nlm.nih.gov/assembly/GCF_000722965.1
LY3	PRJNA234343	GCA_000722985.1	SAMN02583749	China	2012	Homo sapiens			https://www.ncbi.nlm.nih.gov/assembly/GCF_000722985.1
LY4	PRJNA234343	GCA_000723125.1	SAMN02583750	China	2012	Homo sapiens			https://www.ncbi.nlm.nih.gov/assembly/GCF_000723125.1
LY5	PRJNA234343	GCA_000723145.1	SAMN02583751	China	2012	Homo sapiens			https://www.ncbi.nlm.nih.gov/assembly/GCF_000723145.1
LY6	PRJNA234343	GCA_000723045.1	SAMN02583752	China	2012	Homo sapiens			https://www.ncbi.nlm.nih.gov/assembly/GCF_000723045.1
LY7	PRJNA234343	GCA_000723055.1	SAMN02583753	China	2012	Homo sapiens			https://www.ncbi.nlm.nih.gov/assembly/GCF_000723055.1
LY8	PRJNA234343	GCA_000723075.1	SAMN02583754	China	2012	Homo sapiens			https://www.ncbi.nlm.nih.gov/assembly/GCF_000723075.1
LY9	PRJNA234343	GCA_000723065.1	SAMN02583755	China	2012	Homo sapiens			https://www.ncbi.nlm.nih.gov/assembly/GCF_000723065.1
E571W	PRJNA514245	GCA_016497905.1	SAMEA5799173	Singapore					https://www.ncbi.nlm.nih.gov/assembly/GCA_016497905.1/
E572W	PRJNA514245	GCA_016497945.1	SAMEA5799174	Singapore					https://www.ncbi.nlm.nih.gov/assembly/GCA_016497945.1/
E632Y	PRJNA514245	GCA_016498005.1	SAMEA5799176	Singapore					https://www.ncbi.nlm.nih.gov/assembly/GCA_016498005.1/
E612BR	PRJNA514245	GCA_016497925.1	SAMEA5799175	Singapore					https://www.ncbi.nlm.nih.gov/assembly/GCA_016497925.1
HBG-S2-62	PRJEB42650	ERS5599770	SAMEA7853291	Syria			War-injured patient from Syria		https://www.ncbi.nlm.nih.gov/biosample/18156982
HBG-S4-64	PRJEB42650	ERS5599771	SAMEA7853292	Syria			War-injured patient from Syria		https://www.ncbi.nlm.nih.gov/biosample/18156975
WEST-S1-31	PRJEB42650	ERS5599695	SAMEA7853216	Syria			War-injured patient from Syria		https://www.ncbi.nlm.nih.gov/biosample/18156989
WEST-S6-50	PRJEB42650	ERS5599768	SAMEA7853289	Syria			War-injured patient from Syria		https://www.ncbi.nlm.nih.gov/biosample/18156991
HBG-S7-73	PRJEB42650	ERS5599772	SAMEA7853293	Syria			War-injured patient from Syria		https://www.ncbi.nlm.nih.gov/biosample/18156980
WEST-S6-47	PRJEB42650	ERS5599697	SAMEA7853218	Syria			War-injured patient from Syria		https://www.ncbi.nlm.nih.gov/biosample/18157152
TYTH-1	PRJNA74551	GCA_000302575.1	SAMN02603667	Taiwan	2012				https://www.ncbi.nlm.nih.gov/assembly/GCF_000302575.1/
TVGH-612	PRJNA561019	GCA_008123485.1	SAMN12605424	Taiwan	2019		blood	pneumonia	https://www.ncbi.nlm.nih.gov/assembly/GCF_008123485.1/
ISAB51	PRJNA286055	GCA_003352485.1	SAMN03765510	Taiwan	2018		blood	bacteremia	https://www.ncbi.nlm.nih.gov/assembly/GCF_003352485.1/
KSPU8	PRJNA286055	GCA_003352535.1	SAMN03765514	Taiwan	2018		sputum	bacteremia	https://www.ncbi.nlm.nih.gov/assembly/GCF_003352535.1/
KMDRAB19	PRJNA286055	GCA_003352565.1	SAMN03765512	Taiwan	2018		blood	bacteremia	https://www.ncbi.nlm.nih.gov/assembly/GCF_003352565.1/
TVGH-1733	PRJNA561019	GCA_008123545.1	SAMN12605425	Taiwan	2007		blood	pneumonia	https://www.ncbi.nlm.nih.gov/assembly/GCF_008123545.1
ABCR01	PRJNA560129	GCA_009498335.1	SAMN12569102	Thailand	2019	Homo sapiens	sputum		https://www.ncbi.nlm.nih.gov/assembly/GCF_009498335.1
CUVET-MIC596	PRJNA548859	GCA_012974845.1	SAMN12057668	Thailand	2017	Canis lupus familiaris	urine	Urinary tract infection	https://www.ncbi.nlm.nih.gov/assembly/GCF_012974845.1
Antalya35	PRJNA357204	GCA_002150405.1	SAMN06134759	Turkey	2013	Homo sapiens	urine	Bacteremia	https://www.ncbi.nlm.nih.gov/assembly/GCF_002150405.1
GML-KP48-AB-TR	PRJNA471991	GCA_003184015.1	SAMN09223253	Turkey	2017	Homo sapiens	wound infection		https://www.ncbi.nlm.nih.gov/assembly/GCF_003184015.1
GML-KP7-Col_R_AB-TR	PRJNA471995	GCA_003183965.1	SAMN09223254	Turkey	2017	Homo sapiens	endotracheal aspirate		https://www.ncbi.nlm.nih.gov/assembly/GCF_003183965.1
NM3	PRJNA276040	GCA_001007725.1	SAMN03366518	UAE	2015		sputum	pneumonia	https://www.ncbi.nlm.nih.gov/assembly/GCF_001007725.1/
IOMTU433	PRJDB3154	GCA_000828935.1	SAMD00020223	Vietnam	2014				https://www.ncbi.nlm.nih.gov/assembly/GCF_000828935.1/
DMS06669	PRJNA598004	GCA_009857695.1	SAMN13696496	Vietnam	2020			ventilator-associated-pneumonia	https://www.ncbi.nlm.nih.gov/assembly/GCF_009857695.1
DMS06670	PRJNA598002	GCA_009857705.1	SAMN13696495	Vietnam	2020			ventilator-associated-pneumonia	https://www.ncbi.nlm.nih.gov/assembly/GCF_009857705.1/
